# Supplementary material for: Pulmonary Inhalation of Biotherapeutics: A Systematic Approach to Understanding the Effects of Atomisation Gas Flow Rate on Particle Physiochemical Properties and Retained Bioactivity
Source: Pharmaceutics. 2024 Aug 1;16(8):1020. doi: 10.3390/pharmaceutics16081020 (PMC11359500; doi:10.3390/pharmaceutics16081020)
Supplement: Supplementary file 1 [file pharmaceutics-16-01020-s001.zip]

Archive with 1 entries (1 files):
- pharmaceutics-3111516-supplementary.pdf
